# Supplementary material for: Blocking of P2X7r Reduces Mitochondrial Stress Induced by Alcohol and Electronic Cigarette Exposure in Brain Microvascular Endothelial Cells
Source: Antioxidants (Basel). 2022 Jul 6;11(7):1328. doi: 10.3390/antiox11071328 (PMC9311929; doi:10.3390/antiox11071328)
Supplement: Supplementary file 1 [file antioxidants-11-01328-s001.zip]

Archive with 1 entries (1 files):
- antioxidants-1763685-supplementary.pdf
